# Supplementary material for: Structural Insights into the Chaperone-Assisted Assembly of a Simplified Tail Fiber of the Myocyanophage Pam3
Source: Viruses. 2022 Oct 14;14(10):2260. doi: 10.3390/v14102260 (PMC9608196; doi:10.3390/v14102260)
Supplement: Supplementary file 1 [file viruses-14-02260-s001.zip]

Archive with 1 entries (1 files):
- viruses-1940026-supplementary.pdf
